# Supplementary material for: Isolation and In Silico SARS-CoV-2 Main Protease Inhibition Potential of Jusan Coumarin, a New Dicoumarin from Artemisia glauca
Source: Molecules. 2022 Mar 31;27(7):2281. doi: 10.3390/molecules27072281 (PMC9000794; doi:10.3390/molecules27072281)
Supplement: Supplementary file 1 [file molecules-27-02281-s001.zip]

Archive with 1 entries (1 files):
- molecules-1562081-supplementary.pdf
